# Supplementary material for: Cupriavidus metallidurans CH34 Possesses Aromatic Catabolic Versatility and Degrades Benzene in the Presence of Mercury and Cadmium
Source: Microorganisms. 2022 Feb 21;10(2):484. doi: 10.3390/microorganisms10020484 (PMC8879955; doi:10.3390/microorganisms10020484)
Supplement: Supplementary file 1 [file microorganisms-10-00484-s001.zip]

Archive with 7 entries (6 files):
- microorganisms-1587111-supplementary/
- microorganisms-1587111-supplementary/FigureS1.pdf
- microorganisms-1587111-supplementary/Table S2.pdf
- microorganisms-1587111-supplementary/TableS1.pdf
- microorganisms-1587111-supplementary/TableS3.pdf
- microorganisms-1587111-supplementary/TableS4.pdf
- microorganisms-1587111-supplementary/TableS5.pdf
